# Supplementary material for: Post-Polio Syndrome Revisited
Source: Neurol Int. 2023 Apr 13;15(2):569–79. doi: 10.3390/neurolint15020035 (PMC10123742; doi:10.3390/neurolint15020035)
Supplement: Supplementary file 1 [file neurolint-15-00035-s001.zip]

Archive with 1 entries (1 files):
- neurolint-2257132-supplementary.pdf
